# Supplementary material for: Integrated omics unveil the secondary metabolic landscape of a basal dinoflagellate
Source: BMC Biol. 2020 Oct 13;18:139. doi: 10.1186/s12915-020-00873-6 (PMC7557087; doi:10.1186/s12915-020-00873-6)
Supplement: Supplementary file 3 — Additional file 3. Sequence alignment of the A-domain. [file 12915_2020_873_MOESM3_ESM.fas]

>A.andersonii_0197783330            
YTYAQKMVASMQVVVCIAERGPECLVAVHTMLEGCVYNTFDVAEPRETWIAQVMITSNPLPQPGQRRLCYVIFTSGSTGK
PKAVMIEHRSANSVQHDRQAFVPEVYAMHKRCTSVVVPDMLASKRINMVPSHLRSMSGLRVLDIGEALGKMFNIYGPTEI
TVVCAGTRVRPGETGGNTYHVDGVLYTGGITAGYLYCSGDVKDIHYHGRADWQVKVRGIRIELEALEEAVHCRVVDNIAS
GPSAVKEAAAKLGKGYVNIKFSGKLVRNHVPL
>A.cylindrica_WP_015215070.1        
LTYQEFQANQLAHQVAVYERSLEIISAVLILKAGGAYVPLEPSFPQELLSLQCLVTQLPQKNLNTSDIAYIIFTSGSTGT
PKGVVVRHQPVNNVNSSRFCFVYDIFLLAVGGSIRVVSALICHEPITWAPPALQQLASLRLVFMGDWIPVVISLGGATEA
TVWSNYYPIGKVSPGKPNAYIDGDLYIGGVLAGYLYKTGDAYPIEFLGRIDHQVKIRGFRIELGEIEGVLETIAREDVAY
MVLELRQFLQKKLPEYMILPLNGKINRSALPI
>A.fumigatus_XP_754097.1            
LTFSATRANQLARQIAVHRMSTDFIVALLILKSGAAYVILDPDAPAAFIDLQLVLVDHDTGDLLHVSVAYVIYTSGSTGK
PKPTLLEHQAVNGLAPLRLAFQRSIWTLAVGGCLCLASHTINTMDINVTSSAAALISPLRRMVLGEMVNPLLSSYGLSEC
TQLNWRHRLQSNSLGQPTTYILLELCLGGALAGYLYRTGDARAVELIGRIDFQVKINGHRVDPGEPNSIIDSVPASVVAA
VVSKLRPFLAARLPLYMVWSVNGKIDLVAIRR
>A.nidulans_CBF82283.1              
LTYSEKRSSMLSAWVGVYSRSCESIVAILILRAGLAYIRLDIDAPKAMICLPLVLVAVHDFLKTCTSLAYIVFTSGTTGT
PKGVMIEHHGVNIVNSRIHSFGFEIYTLLNGGTLVCIDALFIQHGIRATPAILKQTLALDILYVGDKLDVIFNCYGPTEN
SIVSTKYRVPVDGPGRSNIYVDGELVVTGPLAGYIYRTGDVYPLEFFGRMDQQVKVRGYRVELAEIDNTLAAVARQDVSF
VTVHVDSWLDGTIEPHSLFSMGEPIDKNDMRE
>A.niger_XP_001399645.2             
LSYGEILSSEICEVIPLVEKSKWTVVAMLVLKAGAAFVTIDPSFPQAAIDVKFILCSSQTKENYLSQPAYIAYTSGSTGT
PKGIVISHGNFTSLGDTRQAFILETLPLMLGGSVCIPSNLILDLRVNIVPSVARLLDFVKTLVIGETMRPLTQAYGPAEC
AVVSTFQSSLSQPNGYSGSWIEGELVIGGPVGGYLYKTGDALSIVYMGRKDTQVKIRGQRVELGEIEHLAIAVRIGDIGQ
MTPNLQSSLREILPRYMIFPLSGKVDRKMLRN
>A.oryzae_XP_001818803.2            
LTYKAYLSTQLAHQIPLYEKCLFSFVAFLVVKAGAAGLFLDPALPVSAIQVKLMLVSGRGKTTPLPDLLYAVFTSGSTGT
PKGVLIQHRHFSQLGPSRDSFYGAVLTLVAGGTVCIPSHLLRRFGATTTPSIARCLDPLRNIYLGESPTHTVNCYGPAEC
SVGTLYWKVPSPKPGKGGVWVDGELYLEGPVGGYFYKTGDVYPLVFIGRKNTQVKLRGQRIELGEIEHNLAAAEVATVAF
IESDLENEMAARVPMYMVFPLSGKTDRRRLRE
>A.septentrionalis_0198303612       
QTFQDTNVAKIAAAVALFPNHVDFIPISLVATTGAKLTPINPLYKIMVVQSRVLISHNLKETVRGIKHPFLLYSSGTTGL
PKGVCLSHNNLSDMSFDKSFHLVSGLCAWRGQELITISQFVEEHKPKAVPPILLGLANLKMIISAAPLSSVKQGWGMSEL
SPLGTVNSDYNSTSGQLSTKIDSELMIKGPVMGYLLRTGDAYEFYITDRIKELIKVRGFQVAPAELEALLDAIGVDCRAY
VVMEIREWVRERVVQYKLVPKSGKILRRILRD
>A.subarctica_0172431550            
FTFEESKVSQIANAVTIYPMIPELPMTMLCARIGAVHSVVFAGFSSESRASSFLVTAAQRPYCPCEDDLFILYTSGSTGK
PKGLVHTTAGLASLRPENCGWTYITYPLLNGCSTFVFERYIQRHQINFSPTAIRSVKRLRILGTGEPINPYFEVIGRSKC
TVVDTYWQTETGGSTLPGVVVNEVLAIPWPIATCLYCTGDVRSIYVTGRIDDVINVSGHRIGTAEIESALQAIGIPHCCF
TTLELKALVRKSIGPFATIPTSGKIMRRILRK
>g80374.t1                          
LTYTDLAALAPGSTALLLRRSIAQVVAVYVLQAGAGAIPVDVDAPEQLAKQCSLLAEPAARHPERGDLAILLYTSGTTGT
PKGIIYDHEHLMGLLKSPYIWEWELFALMRGGRLVVSSRAVKEHLVDITPQVLDLVLDVQIVTVGEPLSSLHNIYGASES
SCTTYTVPARGVPAGRPQPHSAGEICFGGVLAGYWYRTGDQWRLEVIGRVDRQVKVRGVRVEPEEVEAVLRAVVTEEVAF
VCPELRKHCLAHLPEAYVIPPNGKTDISALQQ
>g17036.t1                          
ACFDDQSISKTGDKIGIWPNYYELLMQFACHRIGCVVVNVNPAYKAGELAYALILSSIPAQELPHLQHVFSIYTSGSTGL
PKPATLTHRGIYQHGRNKVCIPVPLYALSHGVPVVFPSPGFDEKKVLAVPTMFLVLHELEATTKVTPMKDITICYGMTET
SPVSFQSPMKCETVGKDGSIAEGELCTKGVMQGYYMKTGDLATIRIVGRKKDMIIRGGENVYPAEIEAVLPLMGEQVAAF
IIPKIKEFLKERISHFKILPKPATLTHRGILN
>g59873.t1                          
LVFLRSSTCKLGACVPLLEREVQMVVAIYVLMAGGAYVPLEPHYPKGLLSASSLRADGSLLGLGRRGLVYIFFTSGSTGK
PKGVMCESAGVRHYGKHAYTFEWEIWPLAVGGTLVVPKDLCARHPVTMVPSMLNMLLDLRQVITGEPLQELDNLYGPTEG
SMTVWRCPRGHLIPQVPEVNVPGEIFFAGLFIGYLYRSGDCWQLVFLGRADNQIKLRGFRIEIGEIEAAIRGVVKDAVAY
VAPQLRANCTAKLAHYMVLPDRGKLDKRALPA
>g15905.t1                          
WLLAPEGKRRFANFIPLTPQLLSKLLPKVIYSLGGAYTSIPYGFPPESVCAGLAIAKTGAAFVHCQHLSQRIYRTGDLGR
DNGLMPPHSTQGAFQVKVNGFRVELLPVGARSQVALVASMLANVQAKMVPSYFHVIEPLQRVIIGDAVSIFDDFFSPSKQ
GSPSCVRAFEKGGDGIPGGSHPWSMFMLGGMGGTVTKDGSGESIPYVGRSNVQIPVSDARLEDAPTQRAVLQAVVEGAQW
SWEPMRVYCTEALEKYVVMPESEDSDRVRLLR
>g77985.t1                          
MISRQLPQSRLEYLAGVCQVAVTDDGELSLKATEILLLPCWPSIGNSCDSEPVMVVDDNHVDLKPEEIGMVVHIVGAVGE
PLPSKLCQRLVRMSTQAQRFENFAMTTWLCTRVMLKYNGAFQAGSKDKPPGVMPGLTQQVTLSADDAREEQVPIGGIQDA
APLQASALFLHLVPQASTSSAVAEVLFAGIMAGYLFRTGDLWELEILGRLDRQIQLRGVRVELGEIEAGLRTLCREAVAF
ICPDLRLKLQEHLPAYAILPRTGKVDLHALKQ
>A.carterae_0186477246              
MTYAQCGAATVASEVPLLHRSFEMIIGIYILAAGGGYVPLDPKWPDADVQCEAVCTMSPALDTSRCGAVYCFFTSGSTGK
PKGVVVEHRGLHQLQRGSLTFEWEIFTLSEGGKLVLCRYLSDRHQVHQVPSVLRSLLELQHVITGEALPSLDNLYGPTEG
EMTVWRCPRGEIVPGVPGSFVTEELHFGGPIAGYLYATGDAWDLDFLGRADFQVKIRGFRIELGEIEEAITVVVVGDVAY
ATPSLKAVCTQKLASYMVFPRSGKIDRKSLPT
>g11037.t1                          
VQYPAWLSRAITSEVCYLPPEMELLRGTMLWVLGAAAAPASPREPLDDLHSALALAGGPLPAPKPADLSYGLLTPGPSGI
PQGVAHALRSTNALPDTRCLAYIDDGIICAGHAFLHWAEALRDVGLTLLPPSLSSLVPSTCFVCGLPLHALVETLGPHTE
ACWVHFWRFLPPALAQPLAHEPGEIHFGGQFIGYLYSTGDLWRLDFMGRADFQVKIRGFRIELGEIEASVVCVVVGEVAY
VTPTLKAACSSRLAPYMVLPRSGKVDRRSLPA
>g59713.t1                          
ICGGEAFPPSLAATLQAVQRGMTIYSTAYRIASGGHSIPIAAAWPSRLYRTGDLVRLEPSEQLPCVNMAAAFLAPGNPEQ
PREFPATSGGLRSFLASRQIYFCERFPLTASGKIPVPPKFVGTEAVHRSLSLLERLAQHVATATGVDIASAMDMLGVDSL
SAASLAEKLSHEVLGLPLDLLLSEITMDGVLRKWDHHQSSDWNLFLIGNLAAEVDVRGMLLALVYLISTFAALSVGPGSW
IDGYLAEAVCAGIANFLLYGSGGGPALPCLSR
>A.vitis_ACM39347.1                 
VTYAEAKANILADKVAICERRIYMITAFIVVKAGATYLPLDPTNPPEDTDAGLILTDIDLVSGFPLQLAYVIYTSGSTGK
PKGVMIEHAGLNILKTGRLVFVWEMWALCSGATLVLPPVLWHQQDLHSSTPLASIAFQLQSLLVGDQLRSLVNNYGPTEA
TVVATSGEVRAGVTGRPNTYVDGEIYISGAVAGYLYKTGDGHPLHFIGRNDDQIKIRGFRLEPGEIQRQLDAIKHDSAAY
IVPELRAYLRGYLPEYMVFPLNGKIDRKALPS
>A.woodii_WP_014356251.1            
ISYAEAASDVLAVQIGVLGRTREFIIGVITMKAGAAYVPLDPEYPEDYMDSAILLYVPDKSWMTTKDLAYMIYTSGSTGK
PKGVMISHGNLNIVTEQHQCFVVGIFYLASGSSLYLFAKVLTDEAINAPTQMGEIIIDLTHIVVGEKLKHVVNAYGPTES
TVESTIFNVDQENPGKSNVYIDGELCHAGRIAGYHYRTGDVRGIEYIGRIDSQVKIRGYRIELSEIEGAMETTVLEQGYY
TRPVWHHLLLSQLPEYMIYPVGGKIDKKALPQ
>As112_g4.t1                        
VRFDEGCAAGCARIVALYQSGPKLVAAILTWLAKGAWVPLDRKSPEKELQMEALICDLSTPEVSFQRVAQVIYTSGSTGA
PKGVIFTHARLHAIDQTRQIWRHEVYALCRGGTIVFGLHLIDASGVTLTPSVLQLLLDLRQVVFGEPLSWLANFYGSTET
ENTTFSVARTGMAPGVPHVHLRQEICFSGVMAGYWYRTGDGWNLVVHGRLDRQVKVRGCRVELGEVEAALEVTVAEAVAF
VSPELKKDLEQRVPSHAVFPRNGKVDLKNLEA
>As1249_g3.t2                       
LSFAEERVAALSVCLGICHRSFALVVSLLCLLNKKAFICLDPTFPAKFIDSGALLLDGTQPQKPGGGVAYAIYTSGSTGQ
PKGVVVSRPNLSLRLEGVACFLLELLPLMCNCMLDVVEELLAKPRLAFTPSSYNLLRSGAVLLCGEPFPALHNVYGPTET
TIWSTAEHVDAPSSGPPETRLSFEIIIGGAVSGYWFRTGAGRDTFCLGRIDEQVKVNGFRLELCEIDAALFGDVRRNVAY
VVWRLHAHLREHLPEYMWTPVNGKLERKRLPD
>As1272_g6.t1                       
ITYAQAAVLQLAETAALCERSCAQVVAVLVLASGGGYMPIDAAAPENVLHSQVLLADTTKGQQQRTEAAMLIYTSGSTGA
PKGIIYDHRHLHAVTERVLFWEWEFFALLRGGSLVVASYMVHQHKVSLTPSVLDLLLDLQHITTGEPLPTIRNFYGASES
SCTIYKVPAEGVRPGLPYAYLANEICFGGILAGYLYATGDGWTLEVIGRIDRQLKVNGVRIEPEEVESALRTVATNSVAF
VSPDLHRHCKATLAPAYLIPSNGKINFAQLKA
>As1547_g22.t1                      
YTFMQQMADAIRKVVTIVPRGVQSIASVHVMLEKCAYNAFDICEPVETWVAQVMISSSFPHPPCHSRLAYLIFTSGSTGK
PKAVMIRHKSANGLHDRRQSWVIEVYTMAARATSVTCPDMLKERHITMVPSHLRTMAGLRILDVGEALAALFNSYGPTEI
SVVCTGGYVKTGVTGAQTYYIDGVLFVGGILAGYLYNTGDARAIHYHGRVDWQVKVRGIRIELEALEQAIHCRVLDQVLL
ASGELKATAAALGRGYVSIKFSGKLLRNAVPL
>As1794_g4.t1                       
RQFVKEVATAPLSYCLLISPALGWSFDVLALWNAGAPSEVIWSYPLANFEAEHPLPSDFTQLQPVPDSAYVLFTSGSTGK
PKGCMVPHRGSLVLDESVLVFIQDLFAFCAGGTLEIADAIIGSRGVSAVPTLLVEFVNLRRVLTGEALMTIHNLYGPTEA
SVGVSHFKVTGGVPGRPYVCVDGELFIGGDLAGYIYKTGDCVEFHYMGRNDFQVKISGVRIECEEVSAVLDATAFDGAAY
VLTDWSQDMSQGAQDYKESTLSGYTDRRPHIE
>As1977_g11.t7                      
LTYDEARTWTLEQEVAVCQRTPAMVVALLILAAGAAYLPLEPTHPGAFLDSKYLVTCESKDAEDVGHPAYLMYTSGSTGT
PKGVLVPRRGVNDDSKGMACFVLEIFPLCFGFSVFVVSKLIQQQEADLTPALWRSLVAGLAGICGEAFPQVWNAYGPTEA
TIWTTTYPIEPGCARLPNVTIEEELLVSGVVAGYHYRTGDVVPLEFLGRKDEQVKFRGFRIELGEIEAALAAALSSAAHW
CPPEFVSADKSEADFKAVHAVSAAAERDKLSK
>As2138_g2.t1                       
ITHQEQAVLQLAGAVALCQRSFSQVIAIFVLAAGGCYLPIDAHAPSSALDSELVISEPVVSGEQRRDPAMLIYTSGTSGA
PKGIIYDHGHLHAINDKVLFWEWEIFTLIRGGSLVVASYLIRDYHVDLTPSVLDLLLDLKHITTGEPLPCLRNFYGASES
SCTIYQVPSHGIKPGQPHAYLAGEVCFGGVLAGYHYVTGDGWKLEVIGRIDRQVKVNGVRVEPEEVEAVLRAVTTSEVAF
IEPDVQAHCRANLAPAYVIPANGKVDYAALRA
>As3629_g2.t1                       
WTLATRRARLLASAVAVCPRGPALPMALLVWYAGAAYVPLEPSQPVAFLDSQLLVAEDSPPAPFSDKLAYVIYTSGSTGK
PKGVRVAAGAVNEASEDVACFVLEMFPLCYGFRLVLCSSLLSSQPRLFTPTSFRSLLQSVAAICGEAFPGVWNAYGPTET
TIWSAAHRLRGDVPGGAGTLLPNELLIAGVVAGYLFATGDIHALEFLGRKDHQVKLRGFRVELGEVESKLTALLSEHWAF
VATSLRSRCAEELPSHAILPLSGKIDRQKLLA
>As451_g6.t3                        
LSYEARAARGLASSVGVFNRCLELPIAVLVLLVGASFLPLAPENPLEFMQAMALLSTDQMEQVPISTAAYVLFTSGSTGK
PKGVLLSHRALSILKGSQLSFYSQIFALLSGATLMLTKELMKKKTVTTVPSVLSAMVHLRHLGCGEALASLHNRYGPTEC
AINALLFGPSPLDPGWAHRHLGGELLLAGLLAGYVYHTGDVSDLRFCGRKDLQVKLRGQRVELAEIERVLAAVLVASVAV
VSPELLEICRTSLPGSMVISRSGKVDRRTLAA
>As5334_g1.t7                       
VTYGEARVMALSLAVALLPRSVDLAVAIWVLSAGAAYVPIDPDYPPQHISAGLALARFARVEELTQGLAYVIYTSGSTGK
PKGVAIEHRSANLITRERQAFVQEYLTFLAGAVLVLWGTFLSRHHCTCTPSALSVLDPLTKLAVAEACPPLLNAYGPSEN
TVVATSAELGASHPGTPGVYVEGELCLGGILAGYFYKTGDVWPLLYLGRNDEMVKVRGFRIELSEVEAALAVNPAKDWAW
VTPTLRSELLRALPQYMVIPLNGKIDKARLLA
>As6285_g1.t1                       
ISYAEQRAAAVCRAALMCGRGEAIGPTFLVLQSGSPMVPVDVAWPQEQSDADVALVEKYAAEPDLCDTALMLFTSGSTGK
PKGIVLSHGYVTTMSPAKCTWLDNLFPLVSGTCLFFPEELAKEHGATGVPAVLDLFAELSHVGVGAAVPSLYTGYSGTEQ
GDVTQLQMKSLQFTGHPSQAIDGEITVAGPLAGYLVRTGDAWNLKLVGRRDSMVKVRGARIELGEVEGTLFATVHEDVAY
IHPNLRDFCKEHLVSYMVFPRTGKVNKKGLPK
>As745_g3.t1                        
YTFLQQMADAIRKVVTIVERGVQSIAAVHVLLEGCAYNAFDVGEPVESWVSQIMISNALPLRPAHARLAYLIFTSGSTGK
PKAVMIRHKSANGLNEQRQSWVIEVYTMAARATSVTCPDMLKEKQISMVPSHLRTMAGLRILDVGEALGALFNSYGPSEI
SVVCTGGYVQSGATGAQTYYIDGVLFVGGILAGYLYNTGDARSIHYHGRVDWQVKVRGIRIELEALEQAIHCRVLDGVLL
ASGELKATAAALGRGYVSIKFSGKLLRNAVPL
>B.amyloliquefaciens_WP_013352960.1 
YTWDERAATHVKMMVGIMPKGVAQYEAVYCLLAGIGYVPIDIDLPQETIQAGIVIASMQQNTDFVIDYPYVIFTSGSTGE
PKGVEIPEAAVNVLDKSRAHFVFDVFPLVHGGSVVVPEAWHRQCRVTWVPAVMDLVCSVTNIVMGDWIPLMYSCGGPTET
TNWSVIHEINEDSIGSPNSHISWEMLVESDLAGYLYRTGDGYPIEILGRVDNQIKIKGIRIELGEIERAARAVALPGLAY
IGEAIIKELTHRLPNYMVIPLNGKVDVRALRE
>B.cereus_WP_012614749.1            
LTYKEEKVNQLAFYVGVYERSLEMIVSILIIKAGGAYVPLDPAYPTKYIDANVLLTQEKNINPTIENLAYVIYTSGSTGK
PKGVLIEQKSLNIMNSDRQSFVFEIFSLVSGGTLYVCSPLLQKNKITAPPTVLNLLDELQVVISGSACSEFINAYGPTET
TVYTVAGIYKGDAPGRSNVYVNGELYIGGILAGYLYRTGDVYPIEYIGRADKQVKIRGFRIELGEIETILEVVAQEDVAY
IVGEWRKHVGVHLPNYMVFPLNGKVDKDALPA
>B.diazoefficiens_NP_768748.1       
LSYAEARANRLAHHVAICERSPMMVVGLLILKAGGSYMPLDPAYPSAQVDAALLLADADPDRRALSNLAYVIYTSGSTGR
PKGAQNEHRAINQLKPTVQSFAWEFFTLLEGATLVLAPTLIVSQRITVVPSMLVSFLDLRQVLCGEALPALHNLYGPTEA
AIDVTSWSCPAEIPGRPNTYLDGELCIGGAVAGYLYRTGDAYPLEFLGRNDDQVKIRGFRIEPGEIAARLEAVAREDVAY
VVAGLRAHVSAGLPDYMVFPLNGKLDRKALPA
>B.mori_NP_001138793.1              
VSHAEARTNVLARAIAVCQPTHNTIMALLTWKAGAAYVPMEPSFPQGHIDAELVIYDEPMDAETLASIAIVLYTSGGTGI
PKGVRLSYSAINFYSDEIWTFVCEIWPLLHGRALLILSKLLADNQIELVPTLLRSILMLKLWVCGETLSKLANFYGSTEV
MGDVTYYVLEGSTPGRPNCYLDSEVWVAGALAGYVYRTGDGLKVLYAGRTDAQVKIRGHRVDLLEVERALKCLCYGLLGF
VTTHIEGELRNALTHYMMVPLNGKVDRQGLLK
>B.nutriculum_0198557236            
LTYEEARARCAARQAAVVEKGWEQVVAVHILLAGGAYLPAEPVWPQAAVSSGAALTRCVRPEFPVAEPAYLIYTSGSSGR
PKGVVCHHRGANNVGPARAAFVYDVFLLSAGGAIVFPASWAAAENVSWVPAFAELLLALRLMFLGDWVPPIVSMGGATEA
AIWSNQHALPADSPGIPNQLVDWVIYIGGAVAGYHFRTGDGVRIEICGREDAQVKLRGFRVELGEVEHVLVTSVQRDVAQ
EAPRLRQVCEERLPQYMVIPLNGKVQREKLPV
>B.oligotrophicum_BAM91285.1        
ISYAVRRANAIARHVGISQRSPDLVAAFLVLKTGAVYLPLDPDHPPAATDAGVVLTDPEETEVDPASLAYVIYTSGSTGV
PKGVAVAHGPFMAMDRQRHTFHERLWALSCGAALVMRQTLMRAQQVTAPPAYLQQLADVSLYSFGEAMSKLINGYGPTET
VVTPLVWKVDADYPGRPRRLVDGELHIGGELAGYWYRTGDAWAIDYVGRSDHQLKIRGFRIEPGEVEARLSAVARDIIGY
VSGELRTALLQELPDYMVIPLHGKVDREALPV
>B.proteoclasticus_ADL33005.1       
YTYKEDISNSIAAYVAVRNRVKEFAASVIIMKAGAAYVPIDEDYPKDYMDSGITLTKAPINNAKISDHAYMIYTSGSTGM
PKGVIQSHRSLHTIRNGAHSFLDDLAPLSVGATTHIFDGIIEENNISLSTLLGMELIKLEYLMMGEALLPIINGYGPTEF
TVCSSYYEVTGDTPGRPGTYIDGELCLSGPMAGYRYRTGDAYALEYKGRVDNQIKIRGFRVELGEVEGKASCDVRKDLYY
VVKNLSLFMEEALPDYMVYPENGKVDKKQLPD
>B.thuringiensis_AGG05562.1         
LTYDEKKSNQLAQYVGISERSLDLIIGIFVLKAGGAYVPIDPNAPSAYMDSMIVLSHVRTSDLIGENLAYVIYTSGSTGK
PKGVMVPHRGLNQGNGGGVSFITGMLPLCIGETVVLFPELVRKRKYSITPAHLELLSHTDTFVVGEPLLAIINEYGPTEA
VVGCTNYIVKPGSPGKPNTYVDGELYIGGVLAGYYYKTGDVYPLEYIDRIDQQVKLRGFRIELGEIETILEGLVREDVGY
IIGKLSNYMSEQLPDYMVFPLNGKADKEALPA
>B1012436.t1                        
LSYHEGLASFYAKQVSVVQKGWEQVVAVLVLLARSAYVPINPSNPAKEIETQLLLTQMYTENLYSSSLAYVIFTSGSSGK
PKGVKIQHGPANAMTQSVGSFVFDIFTLSVGGKLVLCGRWLEEHAVTWVPSAFHLFTALRAVLLGDWIPVLLCLGGATEA
SIWSNYHEVTKESPGRAGQLVDHDIYIGGGLAGYFYKTGDGYPIEFLGRKDGQIKRHGFRVELPHISSVIRALPCPGHCF
VEMKVSSLLGQEGADTCIFSTAHFRSHRGIPP
>B1012575.t2                        
LSYKQQLSDLVARQLAVADDGPYLALAELAWRRGMILVPLDPHDPLVHVEAKCVTKDMDLETNSTQSVAYMWFTSGSTGQ
PKGVLISHRAFNNISQKVITFIGDIFTWAGGATVAVAPGWIQRLAVTVTPSLWQSLEAMLTVCLGERSPQLLNTYGTTEC
TVWQTLRQMKPQALGCPGNEIEGEIVQGGIVGGYHYRTGDGIRLEVVGRFDSQVKIRGMRVELGEIEAGVNCKLRDSVAY
CQVVMSDFLLQELPRHMLFPLNGKVDSKSLPE
>B1016581.t1                        
LSFSQLWANVISAQVALVDRSALALAAILVWKAGGAYAPVPKDAPLALLQADMVLTDSSFSVPGRQEMCMVIYTSGSTGQ
PKGVLCDHRCLHAATNRRWQWEYELFALCFGGTLYIAPYLAETHSITFVPSVLPLLVELKHMASGEALPSLRNYYGLTET
GMTSWRCSHFPNVPGQPEVTLQGEVYFSGIMSGYLFQTGDGWKLEICGRKDAQVKLNGIRIELAEIEACLKAVQAMEVAF
VAGDLADFLLQQLPLYMIFPRNDKVDRSLLRA
>B1024196.t1                        
VTREQCCALQCAELVALYQPGPQLIAAVLVWLAQAAWTPLDRKSPKKELQMKVVLCDFDRPMVHFEKIAQVIYTSGSTGA
PKGVMYTHGRLHAVRPGRQIWRHEVYALSRGGLIVHPDHLINSTSVSLTPTVLELVLDLQRVVCGEPLSWIMNFYGSTET
ENTTYTVPRVRNAPGQPHVHLQHEICFGGVMSGYWYRTGDGWQLVVLGRLDRQVKIRGCRVELQELELTLECVAAKGVAF
VCPVLTREAQAVLSPQLMFPRNGKVDLMSLKT
>B1027502.t1                        
LSFHSEASGRVAAKIGLMEKGLLLLPSLLILFAGAAYVPLPFDLPAEFMDADIVLSNPLEKYLDRKDEMYVLFTSGTTGR
PKGVSVSHQAVSCLRATCQPFVSQLYYLAVGGSITIPSALARQADVSIVPTFFSLFLELRRINLGEAVAGVFVTYGPTEA
AVDTTTFEANDTVSGCPFRDLFGELQISGPLAGYLYSTGDVWKLEFLGRLDSQVKVRGQRVELEEVESALEALLADDVAF
LCHEVMEPPVLELPAHLRVPLTGKLDRQRLAK
>B1030374.t1                        
LTLTEQHVLCLASHVAICPRSFGLLVSLVVLWRGSTFIPLDPSYPRNFIDSEVMISMVSCESVPEQDTAYIIYTSGSTGT
PKGVMVSRRNFNKLRTSRACFLLEVFPLIINVVLELVDRLLEDNLGNLTPSTFNLLRSNDLLLCGELFPAIYNVYGPTET
TIWSLVHRTQREGPGKPNTDLSHELVIGGLVSGYWFRTGDVTTLFCLGRLDEQVKLNGFRIELGEIETLLQAQVRSNVAY
VVWETRVLLREHLPDYMLFPMNGKVDRKQLPD
>B1031573.t1                        
YTYQEKMSSSLAAVVPLMSRGVEMILGILILRTGSGYVPLDLHWPDDDVQCGVFLGSDSHGSLPDQTLAYTFFTSGTTGK
PKGVMVENKGLHQLHPGGSTFEWEIFPLLAGATLILAPYLPDRNCVAHVPSMLHMVFDTREIVTGEALNALTNLYGPTEG
EMTYWDVPQGRARSGAPGSVLDLEIAFGGPIAGYLYMTGDGWEIDLLGRKDFQVKLRGFRIELGEIEAACAAVLRKSVAY
FEPTVRASCQKSLPPYMQLPRNGKIDRAKLPE
>B1033616.t1                        
YTFAQRMANAVRKVVTIVDRGVKSIAAVHVMLERCAYNAFDVGEPVESWVSRVMISSMLTCTAKHDRLAYLIFTSGSTGK
PKAVMIRHKSANGLCSQRQSWVIEVYTMAARATSVTCPDMLKNREITMVPSHLRTMSGLRILDVGEALGALFNSYGPSEI
SVVCTGAYVNPGVTGAQTYYIDGVLFVGGILAGYLYNTGDARDIHYHGRVDWQVKVRGIRIELEALEQAIHCRVLDNVLL
ASGDLKVKAASLGRGYISIKFSGKLLRNMVPL
>B1034688.t1                        
VTYEACAAIHFSEFVALYYGGPHLVAAVLTWLAKGAWAPLDRKGPEKTFQMNVVICDFEPSDLKIEAVAQVIYTSGSTGT
PKGVKFTHGRLHAINEDKQIWRHEVYALCRKASVVYPNHLIDSSSVSLTPSVLELVLDLQRIVCGEPLSWLMNFYGSTET
ENTTFTVQRSGMAPGVPHVHLKDEICFSGVMSGYWYRTGDGWQLQVLGRIDRQVKIRGCRVELQEVEVSLEVVAAKGVAF
VGPTLKKDMQQHLLPHLMFPRNGKVCLVSLKS
>B1034833.t1                        
ISYRKEASQDFAEVVALLDRSFEMLVALLILMAGASFVPISPELPLEFMEAKLLVTKSKSRNIAKGVAAYIIFTSGSTGK
PKGVTLSHRALSILGSSRLTFYSQIFALLSGSCLVITKELLQQQTISTVPSVLSSMVHLRHLGCGEALKALHNRYGPTEC
AINALLFGPGMMDPGWPHRSIDDELILAGEIAGYVYHTGDVFNVRFIGRRDSQVKLLGQRIDLSEIEATIACVTRSQTAF
ISPIVGSQCEKLLPKAMIHPRSGKIDRVALGE
>B1036245.t1                        
LSHAESMAGAAAQHVAILERGISMVVSLLIWRAGGVCVPLDLKTPRRQIDAKVAITAEETEIAGVADPAYVLFTSGSTGV
PKGVSLTHGNLAVLSHERHSFMAEIWTLAVGGCVLPAPALYAEVDATATTQLAEGILALRILFTGDKLHMLVNIYGPTEC
TVNVTMCLVPPGASGEPGMYVDGELYIGGPVGGYLYRTGDVWNIDFLGRLDSQVKIRGQRIELGEIESKLECQCRTFAAY
WTSELLQWLRSELPPYMVLPLNGKVDRRRLPD
>B1039731.t1                        
MTYEEKAVERCASHIALVDRSYGLVISLLVLRAGKAYTPIEPDFPASTMTADVLVPAGQQATSDTSSTAYVLFTSGSTGK
PKGCMVPHRGSLVLNENILVFIQDLFAFCAGGTLQIANAIIISKAVNAVPTLLVEFVNLKRILTGEALMTVHNLYGPTEA
SVGVSHYMVTKDVPGKPYVCVEGELFIGGDLAGYIYKTGDCVEFHYMGRNDFQVKISGVRIECEEVSAVLDALAFDGAAY
LVTEVSNWGAVYDEMYKTITLSGYTDTYSRRP
>Bradyrhizobium_sp_CCD85604.1       
QRWSDQIARTLTSRVGLWERSPAFVAALLVLKAGGAYVPLDPAWPVARVDIRTLIATGDPRPVHPAQTAYVIYTSGSTGA
PKGVAVSHGALANYADASMAGHTVLFALASGATLNLLSQAMRDGDVAILPSHLRGLLQARRVLGGEPCDPIVNHYGPTET
TVGITTHSWGAVVPGVPLANVAGELYVGGAARGYLYRTGDRVQIVFLGRRDDQIKLRGYRVEPGEIARVMNCVPAPGAAL
QPDALRTQLAAWVPDYMVLPLNGKLDRAALPQ
>Burkholderia_sp_WP_013587905.1     
LSWRDAWSGRLAAAVVLAPRGAAFVASILVWRVRACYVPLDPALPEAWQDCSVAVTLDQCERIVADDPAYVIYTSGSTGR
PKGVVLSHGALASLPDGSYAAHTSLFALWHGWTLHLIDAFMHAHAVDLVPSHLDALLQRRCLVMGEPAPTLINHYGPTET
AVGVLTRGGAQSTPGKPHVRIDGELCIGGALAGYLYRTGDSRPFVFLGRLDDQVKIRGFRVEPEEIAARLDAIAHADVAW
LSSAIRARLAAELPDYMVLPLNGKIDRAALAV
>C.botulinum_CBZ02130.1             
LTYKEEKSNQLARVVAIMDRSIEMVISIMILKAGGAYLPIDPGLPEEYINSKILLSEGEKSNIDKVNLAYVIYTSGTTGN
PKGVMIEHRNLNKYKENKLYFVKQIFAILNGHSLYIVDKLYEENEIQSTPMHIKMMLNIKEYIIGEELNLINNVYGPTEC
CVDSSIYVIDCEIPGKPNYYIDGELCISGDVSGYLYKTGDAWPLEFLGRIDNQVKIRGFRIGLGEIENKLEAIVIDGCSY
IVSELKDYLKESLAEYMIFPINGKFDRRALPE
>C.brevifilum_0174705992            
LSYAESKTGLLGHWVPIYERCLEFALCYIILKAGGAYLPLEIGYPLERVEVEVTLTMEQIQALSPISLAYCVYSSGTTGL
PKGITCPHRGSFMYASDSEFFVWEMLPLLAGATLVVIPALLKANRVTQTPSLLEALLDMRVIVLGEVVTVLLNLYSVSEC
HDVSMADLSAEDYPGQLGVHIAGEIYVSGPLGGYLYDTGDGLSLEIMGRHDSMQKIRGYSVELRAVEVALSCKAVGETAF
VVYTVRASLKARLPHYMVFPTSGKLDTKAFPK
>C.coralloides_AFE08164.1           
LSFQQARANQLAWHVGLCERSAEAIVALLVLKAGGAFVPLDPKAPAAFVDSGVLVTTRFSDNLPPANLAYVIYTSGSTGA
PKGVMVQHRSVHRLAPARVYFIEQVIQLLDGHCLVIVPAMMERQRIHLTPSQIKLLLSPVRFSIGEAMDEAYNGYGPTEV
TVDATTIAVQGAPPGRPNLYVDGELCLSGEVTGYLYRTGDAWELDFMGRLDFQVKLRGNRIELGEIEATLDAQVHDDVAY
VAPPLREHLLRHLPEYMVFPLNGKVDRKALPA
>C.epipsammum_WP_015201407.1        
LNYQEQRANQLAHYVGIYERSLEMIVGMLILKAGGAYVPLDPSYSNEFMDAQVLLTQIRHTNCVSENLAYVIYTSGSTGK
PKGVEITHASVHCFNERVVAFVWEIWALLHGSRLVIVPEFLVKEQVTLTPSALRQLVALRLIVCGEAFPQVWNFYGPTEA
TVWATIQQIKGIVPGKADKYIDGEIHIGGILAGYLYKTGDGYPIEFIGRIDYQVKIRGFRIELGEVETVLQVVDQNDVAY
IVTELRQFLTEKLPEYMVFPVNGKIDRKALPA
>C.rhomboideus_0119434212           
ITYGEQETCRFANAVAIYPMVPEAAYAMLCTRIGAVHSVVFAGFSAEARDADVVITANERPVCPAVDPLFLLYTSGSTGK
PKGVMHTTAGLSYYRPGVCGWSYIVYPLCNGATTFMFERYVARHKITFAPTAVRALMKLRVLGTGEPINPYFEEVGDSQC
VIVDTFWQTETGGASFPGVAVDGVLAVPWPMASVYYFTGDCREIWITGRVDDVLNVSGHRLGTAEIESALEAVGVPHFAY
CILELKGAVRKEIGGIATIPKSGKIMRRILRK
>C.stagnale_WP_015207057.1          
LTYREQRSNKLAHYVGICERSVEMVVGILIMKAGGAYLPLDPTYPQQFMDAQLLLVQYSQNNPTTNNIAYVIYTSGSTGK
PKGAINTHQGLNQLTPNRQSFVWEFFPLFTGATLVLAKYLITQEQITLVPSMLQVFLEIKRIICGEALSLLYNLYGPTEA
AIDVTSWCCKPDIPGRPNTYVDGELHIGGVLAGYLYKTGDAYVIDFLGRIDHQAKVRGFRIELGEIEAVLDTIASENIAY
VVPELRHFLKVNLPEYMIFPLNGKLDRRALPT
>C.variabilis_EFN56376.1            
LSYGQVRATALAARVAVLDLCLELPLALLVLKAGGAYMPCDAAYPTGHYQSAVVLTRTPAAARLPRDPAYIIFTSGSTGT
PKAAVVPHAAANNLGPPAASFLLEMLPLTAGAKLVVSRYLIAAQAPTLVPSVMSAVLRLREVRLGEAAEAVSNLYGPCEA
TVYSNESIGCADTPGPPNSYIDGEVYIGGVVGGYLYRTGDGWPMVIAGRIDQQVKLRGLRIEIGEVEAALLAAVLSDVGY
LQPGAQAAVGQQLPQYMVVPRNGKLDRGALPA
>C.wailesii_0172485220              
QTFSESHTSSIAASIALFPNGVDYAPICIAAMLGAKLSPCNPAYKTDTINSEVLIAHHSSPLRRTHDHVYLLYSSGTTGL
PKGVCLTHENIAAFHFDKSFHLASLMSAWKGHQYITFSQFTEEYRPEAVPPIILGLAKLKVLISAAPLSKVKQAWGMSEL
SPIGTFTPDAHVSSGPLSTKIDNELLIKGPVMGYFLKTGDAYEFYITDRIKELIKVRGYPVAPAELEALLDTISRADRAY
VVLQIQDWVKERVAPMKLVPKSGKILRRILKD
>Calothrix_sp._AFY36084.1           
LTYKDCRANQLAHHVAVYERSLEMIPAVLILKAGGAYVPLEPSFPKALLSGQCLVTQLPTKNLPKSDIAYVIFTSGSTGT
PKGVVVRHQPVNNVNADRFCFVYDIFLLAAGGSIRVVAALLCHEPITWAPPALQQLATLRLVFMGDWIPVVISLGGATEA
TVWSNYYPIGKVSPGKPNAYIDGELHIGGELAGYLYKTGDAYSIEFLGRIDHQVKIRGFRIELGEIESVLETIAREDVAY
VVVELRRFLQEKLPEYMIFPLNGKVDRRALPI
>Cs1_g1980.t1                       
VSYETRAVAKLAHEVAIVRNYPEWSIAFWTVVIGAVTVPLNAWLTGPYGDSGVAIVDLPDAALPEVDDATIFYTSGTTGK
PKGALGTHRNLNTLRRGALFHHSILVNLAAGGKIVMMYEAIEKEKIAFVPAMVWQVLEVESVSYGAPSAPPGNGYGLTET
SSVTTQNSAEDYRSGPAICKVDGELLIRGPVVGYWFRSGDVMDVYILDRAKDMLIRGGENIYCVEIEDVLDAIGIPHGAV
VQVALQGHVRAQLAAFKVIPRNGKILKTQLRE
>Cs1_g2624.t1                       
MTYAEEEANRLANLFAYLKNSIEMSILYHAGKAGAVPVPLNYRAPAEYIDAGLLFAHQDTANIPEGHALYQMYTSGTTGR
PKGAILTHGNIAVMTHGKVYHTMVMLGLHSGAGVVIHEDVLANDGITTVPAMIQACLVLKAMVYASPIAEFYQAFGMTET
TSSVVYLNAQDHLAGRAGTRIDGEIICRGPIMGYWMHTGDAIEVYIQDRIKDMIVSGGENVYPREVENALDAFGIPGMAT
LVLEVIEFCRTKLGGYKIVPRSGKVLKKDLRE
>Cs1_g314.t1                        
WTYAEQAVRRIAASLMIRPNTSAYALLFFALAAGVVPLPASSQLTTDFLDSGIAIADFPQTTEYAADPGYLVYTSGTSGT
PKGVLHAHRAAGEIRSDVHNWGVGLTPWANGATTVLFTVWLERYRATFVPSLYRQILKLRHGLTGEALSPLFEALGMSEC
STYISTGPTMAIGPGKPGRAVDGLLAISDPLMGYWFIGGDAFDLWYEGRADDVMNAMGYRVSPLEVETAVECQVRSDAAF
VVPAILSHSARHLATYKQLPRNGKLLRRELAE
>Cs1074_g13.t3                      
VTFGQERAKMLGHEVALLPHSCNYVIAMLIWHASGNIIVIEAHFPEGEIEAKAAVASGNTVTSRLSDTCVLMMTSGTTGR
PKTIAGSHFFMVAYNSQCRMFVWEVMSPLLGQTAFILPIFLAQHRISSTPSLLATIIDMCAWLMGEVLPMLINDYSTWES
GDIGYAQVAPAGVACQMGICIDGELYVGGALSGYYYKTGDALGLEIRGRIDSTVKIRGFKVGIPVVEGAILCVPVYELCF
VKPRIKKEAVKEIPRWMMFMGSRKLNRRRLAE
>Cs115_g25.t1                       
TTYQEKMSSSLALAVPLMSRGVEMILGILIMRTGSGYVPLDLHWPDDDVQCGVLLATGHLSDHGAGTLAYCFFTSGTTGK
PKGVMVENKGLHQLHPGGSTFEWEIFPLVAGATLILAPYLPDRHYVAHVPSMLHMVFDAREIVTGEALNPLTNLYGPTEG
EMTYWDVPVGRSRSGAPGSVLDLEIAFGGPIAGYLYMTGDGWEIDLLGRKDFQVKLRGFRIELGEIEAACAAVLRKSVAY
YEPEVKASCQKSLPPYMQIPRNGKIDRPKLPE
>Cs1214_g6.t3                       
LSYKQHLAGRVAQRLAVADDGPYLALAELAWRRGMILVPLDPHDPLVHVEAQCVTKDEAEELLTPTSVAYMWFTSGSTGQ
PKGVLVSHRAFNNISPEVITFIGDIFSWAVGAAVAVAPGWIQRLEVTLTPSLWQSLEGSLTVCLGERSPQLLNTYGTTEC
TVWQTLRRMKPGALGCPGNQIEGEIVQGGVVGGYHYRTGDGMHLEVVGRFDSQVKIRGMRVELGEIESGVNCKLRDGVAY
CQVVMSDFLLQELPRHMLFPLNGKVDGKSLPE
>Cs193_g13.t1                       
WTYQQSAACSLRDRIAVRDASDYSAICFLLMSGRFTVHLLDRGYRLQTCPSQAIVTKTEDLRLHIDDVAFIEYTSGSTGN
PKSVATVQWRIAWAMEGAYFWIWQYWPLTTGSTCVVWPQLFRRHRVTNTPGQLSALLSLQEVFVGEALPLLVVNYATTET
AADMAFLPMTEEDPAPLNIWNQEELVISGWVAGYLYRTGDAISIFIMGRVDKVVKVRGFRVDTDGLESLLDVRKFKEYAV
TCTRVKTFAKNHEHSHLIWPISGKKDIRAIEQ
>Cs2146_g10.t1                      
MTFDERQVLRLASAVAICHPGFGLVVSLVVLWRGLAFVPLDPTYPPNFIDSEILISQNPVDVMDANAKAYIIYTSGSTGV
PKGVMVSRQNFNKLCSERACFLLELFPLVFEVTLEILDRFLEHEQLNSTPSSFQILRSKHLLLCGEPFPMIYNVYGPTET
TIWSLVHQLHHVGPGKANTQLVGELVIGGLVSGYWFRTGDIEKLFCLGRLDQQVKLNGFRIELGEIETLLHAQVRSNVAY
VVWETMMMLRKHLPDYMLFPTNGKVDRKQLPD
>Cs2227_g13.t2                      
YTFEQLMVASIRRAVTIVERGVKNIASIHVMLEKCAYNAFDVAEPVESWICHVIISTPIPIAAKHDRLAYLIFTSGSTGK
PKAVMIRHASANSLCSSHQSWVIEIYAMAVGATSVTCPDMLRHKQVTIVPSHLRTMVPLRIVDVGEALGALFNSYGPTEI
SVVCTGIDVRVGPTGPAGYHIDGVLFVGGVLAGYLFNTGDAFDLHFRGRVDSQVKVRGLRIELEALEAAIHCRVLDGVLL
ASGELKAKAMSLGRGYVSLKFGGKLLRNVVPW
>Cs227_g29.t1                       
YTFAQRMASSIRKVVTIVDRGLKSIAAVHVMLERCAYNAFDVGEPVESWVSHVMISNDSKANMPCTRLAYLIFTKGSTGK
PKAVMIRHKSANGLGSRRQSQIIEVYAMSAGATSVTCPDMLRDQRITMVPSHLHTMSDLRILDVGEALEALFHSYGASEI
SVVCTGPYVNPGITCAETYYIDGVLFVGGILAGYLNNNKESKVLSHVGNADWEAIETALELDWEAIETALHHAALAALET
LSGRLEDSLSSLLRGKKLLPASGKRCKTPHCG
>Cs2601_g7.t1                       
VDFRNDFIPQTADPVCTMPNGPEAAVCFLVFPLRCVFAPLNPAFTVPFEDLPVVVMDEQQISTERQDIALVLHTSGTTKK
PKIVPLTHENLVTLRQRVNYHSVNVLSAMSGSSVVCTPKPLASGMASYVPTMHQGIVEVGLIRNSAALVPVMPTYAMSES
MPIASNPLPPNLLSGQAGPVLEGEICVKGAVTGYELRTGDGIELCLSGRYKEIINRGGEKISPFEVENVCDCFSCPHAAV
LRDELRRFCSSKMSEKWLIPKTGKPARIGLAK
>Cs268_g7.t1                        
LSYAQSWADEISERVALLDRSALALAAILVWKAGGAYAPVPKEAPFALFDADMVLIDCPGNFITSQDLCMVIYTSGSTGQ
PKGVQCDHRCLHAACSSRWQWEYELFALCFGGTLYIAPYLIDTHSINLVPSVLSLLVELEYMASGEALPRLQNYYGLTET
GMTTWRCNYIPSVPGQPEVRLSGEIYFSGIMSGYFFQTGDGWNLEICGRRDAQVKLNGIRVELAEIEASLEAVQAMEVAF
VTGNLADFLSQRLPLYMIFPRNDKVDRSLLRA
>Cs3964_g1.t1                       
YTFAQRMTSSIRKVVTIVDRGVKSIAAVHVMLERCCYNAFDVGEPLATWVSRVMISSSTVSRAACSRLAYLIFTSGSTGK
PKAVMIRHKSANTLTAERQSWVIEVYTMAAMATSVTCEDMLKERQISMVPSHLRSMAQLRLLDVGEALGQLFNSYGPSEI
SVVCTGTYVEAGVTGAPTYHIDSVLFVGGILAGYLYNTGDAWEIHYHGRTDWQVQVRGIRIELEALEQAIHCRVIDDVLL
VSGTVKSTAAALGRGYVSFKFSGKLLRNVVPF
>Cs4353_g5.t1                       
MLFAAKRLLQFRDMGQMVLEGLLLLPALLILFAGAAYVPLPFDLPLEFMDANVILSNLPIDVTGRTDEMYVLFTSGTTGR
PKGVSVSHRAVSCLRATCQPFVSQLYYLTMGGSVAIPTALAQQAKVSIVPTFFSLFLELRRINLGEAVASVFVTYGPTEA
AVDTTTLEAGSSLSGYPFRDLPGELRISGLLAGYLYASGDVWMLEFLGRLDSQVKVRGQRVELEEVESALAALADDRAVL
VAFDSTVLSNLELPAHLRFPRTGKLDRQKLAR
>Cs830_g19.t1                       
MTYDEKAVERCASHLALVDRSCGLVISLLVLRAGKAYTPIEPDFPASTMTADVLVPTGHPTPSANQDTAYVLFTSGSTGK
PKGCCVPHRGSLVLDEDVLVFIQDLFAFCAGGTLQIANAIITSKGVNAVPTLLVELVNLKRVLTGEALMTVHNLYGPTEA
SVGVSHFMVTGDVPGKPYVCVEGELFIGGDLAGYMYKTGDCVGFHYMGRNDFQVKISGVRIECEEVSAVLDALAFDGAAY
VVTEVNNWGAVYDEMYKESTLSGYSDRRPHIE
>Cyanothece_sp_ACK69280.1           
ITYHEKKSSQLANYVALYERSPDLIITILILKAGGAYLPLDPAAPLKTIDAKILITQFPDEITYKTHIAYVMYTSGSTGK
PKGVCVIHRGIRTLSTDVQAFTFEIWSLLNGGKLVLMPEIIKQYGITLTSGLFNLVVELKQLLAGDILSRLINGYGPTEN
TTFTCCHHITIDSPGRPNTYVDGELYIGGDLAGYLYKTGDVWELEFLGRIDFQVKIRGYRVELGEIETILSTLAIEDVAY
VIPQLRDFLKDKLPDYMIFPLNGKVDRQKLIN
>D.orientis_AET69202.1              
LTYEESRANCLARLVGLMERSLEMLVGIMILKAGGAYLPIAPETPGEYMDANLLITHEKSFNLENVDLAYVMYTSGSTGK
PKGVMIEHRSVNKLEENNSSFVEELLGLLSGGTVFIGSKLIQENKINAVPATLHSLLRLRVVVCSEKLNDLFDGYGPTEA
TVEVTIARCEPGSTGKPNNYISGEICISGILAGYLYRTGDGWPIEFIGRIDHQVKIRGYRIELGEIEALLEATAREDCAY
FVSELREHLAQRLPDYMLFPLNGKIDRQRLPE
>E.huxleyi_0187777350               
LGFVEEKAAALASQVGIVPRSPALPLAQLCFKAGATFVQLDPAWPTPAIEAGAVVAVMGEARKPVSEVMYVMYTSGSTGK
PKGCLVPTAGVHTFTQSVHTFIAEMWPLLDGCTAAVVPAVMLEEAVTAVPSVLSLFLDLRQISCGEALLLLVNLYGPTEA
SIEVSYYECLAEGPGQGGVYVDGEICIGGIVAGYLYRTGDGRALQYFGRADRQVKVGGVRMELGEIEAALNVELVEGVGV
AVAEIKAALALEMPSSYIWPLAGKVDHRAVSK
>E.siliculosus_CBN78806.1           
LTFGEDLTDALAGWVGIFDHRTEFALAYIAHKATGAYMPLELVYPADGVQVKMVLTQREAPPVPQADLAYVVMSSGTTGA
PKGICCPHRGAHLYSEGRCFFVWELLPLLGGVPLYVIPRLLGENKITMTPSLLQLVLDMRIVWLGEVVTIMENLYSISEC
HDISFCNLDQVDYPGKVNVYIDGRMWIAGPLAGYLYDTGDCYPIEVIGRCDFMVKVRGYSVVIGAVEAAIETVMTEGVAY
IVPSIKRFLKSRLPPYAVCPISGKADKKKLPK
>F.parvula_0119506608               
LTYDQADVHSVAHGAMVLPNDVDYGTAVMVLKVGGVVSPANPLYSDKNQDSGVLIIHSGIKVESVKDLAVLPYSSGTTGL
PKGTMLSHANISQLWDEVSFHTVSLFTLLHGSTVVTMPQFIQTYKCTGVPPIIIFLAKMKNIISAAPLGKIKQAWGMSEL
SPLGTCVPDDYPNSGVPSMKIDGEILCRGPVMGYLLSTGDGIDVFLTDRLKELIKFKGFQVAPAELEALLDCIPRADRAF
VVLAISTFVEEHVAPHKLVPKSGKILRRVLVG
>G.catenatum_0117491832             
MSFLESAIQSLAGAVGLVKRSAXLPIAQFSFRAGSTFVPCDPTWPMADIEAGTVAVDTATAKDVCEEVMYIMYTSGSTGK
PKGCVVPSSGVNVHRSDVITFIPEMWPLCLGATSVIVPVLMKQGKVTAVPSILAMFLDLRQVICGEALLLMWNLYGPTEA
CIEVLAYRATADGPGHPNVYIDGELCIGGCVAGYAYRTGDAVEVSYLGRADRQIKLNGVRIELGEVETVLNVEYVKQVAV
VTPKMRKYLSKQVPLSHVWPVAGKVDHKRLSL
>G.spinifera_0197890490             
ICYEERRTNSVAAAIVVYGRGETIGPAMLILQAGHHVVPVDVHWPMEAVDSQLALVEPSAFVPARGDPAIVLFTSGSTGR
PKGIVLSHGYVSAMSPQRATWIDYFFPLVKGCCLFLPEDLAVTNKATVVPAVLDIFVEAHRICVGAAVPTIYTGYHGTEQ
GDVTQIRLSTEAVGGRPVQMVDGEICVSGPLAGYLIRTADGWTLHVVGRRDAMVKVRGARVELGEVESAVQCVVLDDVAY
VTPGLRDHCKAKLVAYMVFPRNGKVNKKALPS
>H.sapiens_NP_861522.2              
YTYKTNAASELSNFIGLYQPGIDLPSWILILQVPAAYVPIEPDSPPSHFKCNYILVEEHVNEEKAELLAYVLHTSGTTGI
PKIVRVPHKCIPRITQEVLTFVVEIFALSSGASLLIVPKLLFSHRVTLTPTLLRRFGSLRVLALGEAFPLIFNVYGITEV
SSWATIYRIPEKPQGFPGTEVDGQVFLGGRNRCFLRATGDVVKIFFLGRKDSQIKRHGKRLNIELVQQVASCTWYNQILF
MVSYIFKELQKYLPSHAVLPFHGKIDVSELNK
>H.triquetra_0195079106             
LTYEAAWANDLALKVVLFNRSPVMIIAIYVLKAGGCYCPCDTAWPEESVGANAALCPPSAEELNRKDPCYVFFTSGSTGK
PKGVIVPHCGVHQLQPGCLTFEWEIFPLSYGASVVTCTYLFQRHHVPSVPSALQAFLEARQIIAGEPLRPLDNVFGPTEG
EMTRYVVPRGRPIPGRPGSYVGEELHFAGPIAGYLYKSGDVWGLVFVGRADNQVKIRGFRIELGDIESALNEVRVDAVAY
VGARLLKECSSRLPPYMVVPRNGKVDAKALTA
>Hematodinium_sp_AKG25416.1         
LTYRDIRGCTIGKVVGVVEKGWEQVVGVYVLWSGGAYLPVNPSYPDEGLEAGIVLTQRKEARQDPSSLAYVIFTSGSSGR
PKGVMVEHKSANNITEDVGSFVYDIFLLSCGGTIVICNYWVKQYKVTWVPMAFQMLFSLRVVMLGDWVPVLWVLGGATEA
SIWSNFHRVRSISPGAPNQRVDGDIYIGGGVAGYLYRTGDGYKILFAGRNDGQVKVAGHRVELGQIENQLRARFRKVSAY
IEVRLAPLVEKKGEALKLLSQTGSPIRLGYPY
>I.galbana_0193675334               
IRYGEGRIRGTAHALNIHHNSLEYVVTFLAASLGGTVTTSNPAYTATFQDSGMALTSPLMPDTRPVDIVALPYSSGTTGK
PKGVCLTHQNLAGIRPNKAFHNVLMCALAERASLVIMPAFLQTHAVTAAPPICVFLSKLREIFSAAPLDAVRQGYGMTEA
SPIISIAPAEAKIGGLLNTRVGGELCISGPVMGYLLRTGDAIEIFIGDRVKELIKVRGFQVAPAELEGLLDAVGINDKAF
VVPAIHAFLRPKLAKYKWIPKSGKILRRVLAG
>K.brevis_0189326780                
LTYAEARIRGLAAHCAIMDRSIEMVVAIYIWWAGGAYIPIEPSATEKFIDLRSSSSLGACEFPEHGQLCYSIYTSGSTGR
PKGVLLQHQGLNRITSQVQIFLYEFAPLTVAAKLLVAKYVMRRGNVTTVPSYLDIFLDLRAVGCGEALHTLCDLYGPTEG
TVDVTLLACTGKGTGKPGCYVSGELLIGGVVGGYLYRTGDVWAVVYVGRADNQVKVSGVRIELGEIECAIEGKMLKDVAY
VAPKVAKYCREVLPHYMVCPRSGKIDLKQLPM
>K.micrum_0200766858                
LCYQDKSVDAVAWAVVLFGRGKMLGPSYLTWKAGCTVVPIDIHWPEVGVDCGLVVTDGNSGNIDCEDDAVVLFTSGSTGK
PKGIVLSHGYVASMSPERSTWIDYLLPLLQGGCLVLPEELATKKSATIVPAVLDMFLELTKVGVGAAVPVMTTGYAGTEQ
GDVTQIRMRSLEIGGRPGQVLDGEIVVSGPLAGYLARTGDAWQLEVCGRLGSMVKVRGARVDLGEVEVTIDCTVYQDVAY
VEPDLRAFCKDRLVAYMVFPRNGKVNTKVLKA
>M.fulvus_AEI62071.1                
WTYAEAHTNRAARRVAVLRRSEATVRALMIHKAGGAYLPLDAQLPAARLESRFVLPLERSERLAPRSLAYVLFTSGSTGT
PKGVMVDHRGMNRLDGYVQSFIWQMLALPGGGTTYLIERLLEQGRATMVPSVLQAILEMRWVVLGEPVPPMADAYGPTES
SDVASLHFINEAFPGTPNMYVDGELYLGGLVAGYVYRSGDGWPLQFVSRADLQVKVRGMRIELGEVEAALSATVQRRAAW
VVPSLQAALARLLPAFMLWPLTGKLDRKALAA
>M.polymorphus_0185804968           
QTFGEASTGSMAAAVALFPNHVDYVPICLVATLGAKLTPINPMYTQRDLRSRVLIAYHGHSPIKKTKHPYLLYSSGTTGL
PKAVCLSHQNLANMAFDRSFHLVTALCAWRGQEVITMSLFVEEHKPQAVPPIILGLAKLKMIISAAPLGAVKQAWGMSEL
SPIGTITSDYNIGSGPLSTKIDNELVLKGPVMGYLLRTGDAYEFYITDRLKELIKVRGFQVAPAELEALLDAIPVLDRAY
VVLDIEEWVKERVAPYKLVPKSGKILRRLLVX
>M.silvestris_WP_012592294.1        
WTHGRGAANRIAGRVAIARRSPEAVAAILTLKAGAAFVPIEPDHPASHIDAGIIVTDGPAAPPHARQLAYVIYTSGSTGL
PKGVAVEHGALRAMSALCASSHERIVPLLAGGSVVLPDETIRRYGVNAPTTYLQQLAEMRLYSFGEGLPQLINGYGPTET
VMTPMVWKVRPGYPGRARRYIDGELFIGGDIAGYLYRSGDAWEVEFMGRVDHQVKLRGFRIELGEIETALACVMRAEAAY
AVPALRRALARRLPDYMLIPLNSKLDRDALPS
>M.tuberculosis_WP_044485275.1      
LTYREEAANRLAHLVALLSRSAEAIISILVLKTGAAYLPIDPALPSAFMDATAVVTTDGQPSSAVEDIAYMIYTSGTTGT
PKGVAVTHRNVEHTGPGVQVFVWEIWALLHGGRLVVVPELLVAEKVNLTPSAVGMLSPDTALVVGEACPAMINAYGPTEA
TVYAAMSTPLAGGPGSPGAFVDGELYVAGRVAGYAYRTGDVWALQYLGRADEQVKIRGYRIELGEIQSALQAIAREDVGY
ITGELRTQLGKRLPAYMVVPLNGKLDKRALPA
>N.punctiforme_ACC81021.1           
LTYQEHRANKIAHYVGICERSLEMIVGILILKAGGAYVPLDPTYPKEFMDSQVVLTQESNENPSSGNLAYVIYTSGSTGT
PKGVLIQHQGVNVVQQNRQSFVWEIFALCSGASLYIGTDLLQEQSITVPPTALAALPKLQTLIVGEACNPFFNAYGPTES
TICATVAEYTGDQTGRANTYIAGELYIGGDLAGYLYKTGDAFPIEFLGRVDHQVKIRGFRIELGEIEALLQAIAREDVAY
IVLSLKRFLQEKLPNYMVFPLNGKVDRQNLPV
>P.anserina_CAP61284.1              
WTYAELMSTRLAHHVPLCEKCRWTIVALLIMKAGGAFALTDPTQPEGAMQTGLVVASGELPPLPTISPLYIQFTSGSTGK
PKGVVVSHANFSAYKSSKEAFIDCMLTLSVGGTICIPSDLIRASGANATPSVARVLDPLDVLGLGEAISAVIIAYGPSEC
TVGCTVNNTFAKTNGRGGVIVPGELLVEGPVGGYLYKTGDVYAFVFIGRKDAQVKLRGQRVELVEIEHHLIAVIKPAVAF
LAEGIEEALGVDLPRYMVFPVSAKIDRKKLRA
>P.antarctica_0198178260            
ATYAEAGVDALAAHVALVPNDLDYATVLLALKLGLTVSPMNPTLTADVQDANMVVGSSGQSVPTRPDVAILPYSSGTTGT
PKGTMLSHRNINPFYAAVGFHTVGLLHLWRGTPYVYMSAFVAGQRATASPPIIAMLAKLRMMLSAAPLYAIKQAWGMSEL
SPLGTIAPDDARGSGIASTKVDGELLIRGPVMGYLLRTGDVMEVYIADRLKELIKYKGHQVAPAELEDLLDAIPKLDRAY
VVPEVVTFVDERVSAFKLAPKSGKILRRLVIE
>P.baha_0179109196                  
ICYEERRAAKVEQAVVVYGRGEIIGPAILVLQAGHHVVPVDVHWPLEAVDSSLALVEGAGTAASVEDPAIVLFTSGSTGR
PKGIVLSHGYVAAMAPERATWIDYFFPLLKGCCLFLPEDLALEHGATIVPAVLDIFLEASRVCVGAAVPALYTGYHGTEQ
GDVTQCHLSAPEVGGRPAQAVDGEICVAGPLAGYLIRTADGWQLEVVGRRDAMVKVRGARVELGEVEAAVECVVRDDVAY
VTPDLRSHCKEKLVAYMVFPRNGKVNRKALPV
>P.beii_0197627956                  
VTYAQAAARNLALHVPLLRDGYEILVGSISMMSGVGFAPADVELPADYIELNVALASGELPQVDISAPMALFWTSGSTGN
PKGVVVPFRAASLITEERRGFFSVVFALLHGACVVWPVAMCSDYSVNLVPTVISSFLEVQHVGSGEPLSWIHNRCGPTEC
GNIALLKSNIDATPGKPHRHVPCELWLSGPLAGYFYQTGDVWPLMFLGRADCQVKLRGQRVELGEIEGVLEAMLDTGCAI
VSPEVLAFAKMKLPSHMVCPRNNKVDRKALEK
>P.carterae_0190805372              
ITFREPRIAGAAHELSLHHNMPEYVIGFFALSLGGVVTTSNPAYTATHQDSAFVTCDAPPAEFFPEILAVLPYSSGTTGR
PKGVMLSQFNIAEINADVGFHAVLMCALARQATLVLMPRFIQDYKITAVPPIIVFLTKLRSILSAAPLDACRQGYGMTEL
SPIVSFSPRDPDLSGKLNTKIDGELCVKGPVMGYLLITGDAIELFIGDRVKELIKVKGFQVAPAELEGLLDVIGVPDCAY
VVPILLDFLKPHVAEFKLFPKSGKLLRRAIAE
>P.glacialis_0115083278             
YSYKEEAMDRCAGHVALVERSYGLVVSLLVLRAGKAYCPIEPDFPCGVMTAGALVPARLQSRGVPKSTAYVLFTSGSTGK
PKGVMVPHRGSNVLDESVLVFIQDMFAFCAGGTLVIAPAMIGEYEVNIVPTLLVEFCNLRRLLTGEALMSIHNLYGPTEA
SVGVSHHCATKEVPGKEYECVNGELFIGGDLAGYIYKTGDVKPFEYLGRNDFQVKIGGVRIECEEVSAVLDATAFEGAAY
IVANVSKWGAVYDEMYKEITLSGYIDRKPHIE
>P.gyrans_0206032850                
MTFDEANASKLAVEVGLVRRTAALPIAELAFKAGATFVPCDPAWPESEIEANAIIRDAAMGDAAPAEVMYVMYTSGSTGK
PKGCIVPTSGLAILTPEVLTFIHEMWPLVLGCSSVVLEKVMRRAKVTAVPSILSLFLDLRQIVCGEALLLLINMYGPTEA
SVVVTHFNATDNGPGAPDVYIDGEVCIGGVVAGYLYRTGDGVAFEYNGRADRQVKIGGVRMELGEIEAVLNVEKVDDVGV
AAPEINVLLAERLPAAYIWPLAGKVDHKKVVA
>P.infestans_XP_002895493.1         
WTYQDKYSCRVTRAIGLLDRGVENVAAMIILRLGAVFVPLDPEFPREYMDSEVIITQDEFDSESRLRTAYVLYTSGSTGN
PKGVVVPHAALTVVTSSVQTLLSQLFPLLVGGSARITRYMLLEPHISCVPSYFSLIVDIKHVILGEAFPILVNEYGPTEA
SITSTAFRMPRESPGKPEHVVDNELYIGGAVAGYWYKTGDVWPLVFLGRTDAQVKLHGMRGELQEVRNILAALSVPQVAF
VMPELRAYLDQHLPLHMVIPRNGKIDLRTLAS
>P.marinus_EER10735.1               
LTYAESLSDSLAARVGIYPKDVGYVVSYIALKAGGAYMPIDANYPDDMVDAKCVCTTSDGKKPQDLDPAYCVYSSGTTGK
PKGIVCPHRGAVFYGKDRCFFVWELLPLLKGATLYVVPILIKENNISMTPSLLEAMLDLKLVILGEVASTIHNLYSVSEC
HDVAGSDLTVDDFPGNLQVNIDGEIYVEGPLAGYLYKTGDGVELEISGRCDSMVKIRGYSIELKAVQVAMECTTAMHVAY
VVRTIKSKLKSRLPFYMIIPVNSTIAATVLDI
>P.prolifica_WP_043938518           
LTYSESRANQLAHYVAICERSLEMIVGLLILKAGGAYVPIDPDYPKEFMDTQILLTQANQENFNSANLAYVIYTSGSTGT
PKGVVVTHQAVNTFTTDCQAFTFEIWALLNGAKIIILPEFLKENQISLTTALFNQLANLRCLLFGEAVEPLLHVYGPTEN
TTFSSWYLVENLTPGKANTYLDGELHIGGALAGYLYKTGDAYPIEYIGRIDNQVKIRGFRIELGEIEAVISAIVREDVAY
IVPDLRQFLTHKLPGYMVFPLNGKIDRRALKA
>P.reticulatum_0168359580           
AMSGERSLAALANEVGVLVRSVEMAIAVWVLGAGAAYVPIDPEYPAEHINAKLLLCAAEEVVAALQQLAYIIYTSGSTGR
PKGVAVEHGAVNIISAERQAFVQEYLTPCAGATLVLWDSFVSSHRITATPSALSVLDPLAKVAVAEACPPLVNAYGPSEG
CVVSTFGELHVDQPGQPNVYVEGELCIGGVLAGYYYCSGDVWSLQYMGRNDEMVKVRGFRVELTEVEAALQAVGLNKWAW
VTPELKLSLKKTLPQYMVIPLNGKIDKHRLLA
>P.tricornutum_EEC47127.1           
FTYAERRVILLAKEVAIFEPCADYIISMLVLTAGAAYVPLELAYPITRVDATVVVTKLLQTYQSFPDLAFIVYSSGTTGQ
PKGIANPHRAPLFVDPGGVFFVWEALAVMRGGAVVPVPALLHQHSVTMTPSLLENFFNLKTIFLGEVVTLFINLYSISEC
HEVGAVDLREIDYPGAPYSYIDGELYIGGDLAGYLYRTGDAMELEILGRCDFMVKIRGYSIVLGAVEAALSCVADGEVAY
LVREIRRAVDGALPHYMVFPVGAKLDRKALQA
>R.rosetta_EGD75782.1               
LTVAEWLANRVHAWVGLDPKCRYQLAAAVVLQAGCAFVPFSGTWPDELVKCEVVLSIVEPLVPFAQDPAYILFTSGSTGT
PKGVVVQHGGANAMSALRATFIFDTFAHMCGGAVIVPTAWCHKYQVTWVPAFAQMLCEIRHFMLGDFVPLVLALGGCTET
SIWNNFFDVKEVTPGYSGQLVDGQLYIAGDVAGYYYATGDVLSLSLLGRIDFQVKIGGFRVELNEIDAHLTSVVINKVAY
FCTALVEFLRTKLPDYMVYPLNGKIDRKMLMK
>S.aureus_EEV05437.2                
MTYETNYVDAIAHMVALIERSFEMIAAMLTVKVGASYIPIDIDFPKKAIDAKAVMSYLHGDQLENTNEMYAIYTSGTTGM
PKGVAIRQRNLNSLGDNVQVFVMEIYCLLNGHTLVIPDQLINKHRVTAPLQMCSVMEDIEKLITGATSTAYFNAYGPSES
TVITSYWSHQCGTPGKPNIYISGELCIAGDLAGYIYHSGDAYSIEFLGRIDKQVKVNGYRIELDEIENAIDCTVSHFNAY
YVGDLKQYLNDHLPKYMIIPLNDKVDTTRLPN
>S.dohrnii_0192138774               
FTYADRKISEIANAVTIYPMIPQLPMTMLCARIGAIHSVVFAGFSSESRASNVVITAKQRPYCPPEDPSFILYTSGSTGM
PKGLVHSTAGYLQYQPDICGWTYAVYPLLSGGTTVIFERYVERHKITFAPTAIRSLIRLRILGTGEPINPYYNEIGQKKC
TIVDTYWQTETGGSTLPGIVVDDVLAIPWPMATCLYFTGDVRKYFITGRVDDVLNVSGHRIGTAEVESALQAVGRPHIAF
ATLELRMLIRGEIGPFAAIPMSGKIMRRVLRK
>S.kawagutii_235109                 
MSFAEQHVLRLATRVAICHRNLGLVVSILVLWRKSTFVPLDPRYPASFMDSEMLVTQNQMGDAIVGSAAYVIYTSGSTGV
PKGVMVSRRNLNKLSARRASFLLELLPLIGFGDLVLLDHFLESPEATLTPSTFTVLRSNSLLLCGEIFPVIYNVYGPTET
TIWSLVHRLEPGGPGQAGTQLTGELVIGGEVSGYWFRTGDIQKLFCLGRLDEQVKLNGFRIELGEIEMLLQSEVRCNVAY
VVWDTVMFLRKHLPDHMLFPTNGKVDRKQLPD
>S.kowalevskii_XP_006818170.1       
LTFAESLTDCLATNVGIYEKGIDYTVSYIILKAGGAYLPIDVSYPPPSVDSQAIIINHGGFDSPPTNLAYVVYSSGTTGK
PKGIMCPHRGAYHFQSDRCFFVWEMLSILKGIPMYIIPLLLKRHRITITPSLLETVINLRLIWFGEVVTTLLNLYSISEC
HDVAVANLSKEAFSGTRDVIIDGEIYVGGPLAGYLYKTGDGVSLEICGRCDSMVKIRGYSIETQAVEAALANLALGDVAY
IVPEIRAELKKRLPPHMILPISGKLDKKSLPP
>S.turris_0195538296                
MTYSERKSNQLANYVAIKDRGEMMMVATLVLKSGAAYVPIALDYPQAFIDTNVCISDQDESLPKTDHLMYVIYTSGSTGK
PKGVEVTHGNLTSVKPTKQAFVFEIFCLCNGATLVLIKLLIVEREVSATAALFNILAEMRQLMWGELMSVLVHIYGPTEN
SVFTTFYPVNHALPGQVNNLIDNEICIAGPVSGYFYRSGDGWKVEFLGRIDDQVKIRGFRIEPGEIEHALQVVIKEIVAY
YVPLLKEFLQKGLPHYMIFPRNDKIDKKALPL
>Symbiodinium_sp_C1_0199641490      
YTFAQRMTSSIRKVVTIVDRGVKSIAAVHVMLERCCYNAFDVGEPLASWVSRVMISSSTVPHAACSRLAYLIFTSGSTGK
PKAVMIRHKSANTLTAERQSWVIEVYTMAARATSVTCEDMLKEREITMVPSHLRSMAQLRLLDVGEALGLLFNSYGPSEI
SVVCTGTYVEAGVTGAPTYHIDSVLFVGGILAGYLYNTGDAWEIHYHGRTDWQVQVRGIRIELEALEQAIHCRVIDDVLL
VSGNLKSTAAALGRGYVSFKFSGKLLRNVVPF
>Symbiodinium_sp_Mp_0192604474      
ITYDEQRAAAVCKAVLMCSRGEAIGPTFVIMQAGCFVVPVDVAWPQEQADAELALVELYASSPAPVDPALTLFTSGSTGK
PKGIVLSHGYVATMSTSKCTWLDNLFPLVSGTCLYFPDELAKDFSATGVPAVLDLFAELSDIGVGAAVPMLYTGYSGTEQ
GDVTQLQMKSLQFTGHPAQAIDEEITVSGPLAGYLVRTGDAWKLKLVGRRDSMVKVRGARIELGEVEGTLLATVFEDVAY
VHPNLRDHCKEHLVSYMVFPRTGKVNKKALPK
>Symbiodinium_sp._D1a_0196907316    
VTYQEEAVRQLASVVALSPRSSAQVVSILALLAGAGYLPMDDTGPEALVDSCVLISDRPAVQSGAGDVAMLIYTSGSTGE
PKGIVYDHQHLHAMSESVFFWEWEVFALIRGGKLVVASYMIEKFHVDLTPSVLDLLLDLRVITTGEPLTSLRNFYGASES
SCTVYTVPEHGVYPGTPHVFIAGEICFGGVLARYWYRTGDGFRLEVVGRLDRQLKVNGVRVEPGEIEAVLAACADPPVAF
VEPELMEHCRKEMPAYLVIPVNGKVNYKSLKE
>Synechococcus_sp_WP_015169561.1    
ITYRENRANQLACHVGICERSIEMIVGLLILKAGGAYVPLDPAYPQEYLDAQPIVSQQSTQNLKSDNLAYVIYTSGSTGN
PKGVQIRHSNVNCLTCETTAFVSEIFTLMIGARLRIVSQLIRRSPITMTPATWQMLLTLKVIVTGEALSQLWNLYGPTET
TIWSSFYLVKSSSPGRPNVYIDGELHIGGHLAGYLYKTGDAYPIEFIGRIDNQVKIRGFRIELGEIEAVLNAIAREDVAY
VVSELREFLKQKLPEYMIFPLSGKIDRRALPK
>T.erythraeum_WP_011612482.1        
LTYSENKANQLAHYLGICERSLSMVIGILILKAGAAYVPLDSSYPSEYMDAQVLLTQASTVNLSSGNLGYIIYTSGSTGK
PKGVAMSQRALNQVGQGKQSFFQEIFTWYSGGTLVLVSALMVESQIEIPFVALQQLATFCEIVTGEQLQPVQNQYGPSES
HVVSAYTLQGAALPGRPNNYINGELYIGGVVAGYLYKTGDAYSIEFLGRIDNQVKIRGFRIEIGEIETTLETLLREDVAY
IVPQLKQYLKEKLAEYMVFPLSGKVNRRALPA
>T.jolla_0170577030                 
LTYEEARSAAVSQLVVLCNRGEAMAPAFLILDAGFYVVPVDSHWPQEQVEXEVALAEKKGSPRAEPQLAVVLFTSGSSGK
PKGILLSHRYLAVMTSSKCTWLDYLFPLVVGCCLFFPEELAVRHRATAVPAMLDVLVQLTDVGVGAAVPSLYTGYSGTEV
GDVTQMRMHSIYFTGRTAQALDAEIIVAGPLAGYLVRSGDGWDLILAGRRDTMVKVRGARIELGEVEGTIACVVVDDVAY
VVPDLRDFCKKRLVSYMVFPRNGKVNKKLLPK
>T.oceanica_0192911868              
MTYKEQRSDLLSSAVAMNSKNVYQAVGILVTKSGGAFLPMDPSWPLEWFDGRFMVVDDPPTFSNPHDIAYIIFTSGSTGK
PKGATVKHLGLNQLKDKRLYFYYDFFTICFAGTIVYFEALTEDDNIQLIPSLVAALSSVELILVGEALTKLVSVYGPTET
SNIVCARTVSNNTSGAFNVYVCGELLIGGDVGGYLYRTGDVFALEIGGRIDFMIKFNGQRMEAGEIENALEALHRPDCAY
VKPSANLKANLVLPKYMFFPRNEKIDRKSLPK
>T.terrestris_XP_003650102.1        
TTFAESTADRIGWHVAIIEKSVRLYTSILTLKAGAAYLPLLPSTPVATMHAEFCLVDLPALSIKPKRLAYIIYTSGSTGV
PKGVCVTQRNMSSVKHDRQAFVFEIFAWSQGMCLCSATDLIRKLGVTLTPTVASLVDPVEFLVTGEAMTELYQGYGPSET
TNICSVKRMDADIHGWTNTFIEGELCFGGDVAGYLYRSGDGMPLIFAGRVDEQVKIRGQRVELSEITEAIDCLFHRDISF
LVPDVRALYRSQLPAYMVIPMSGKLDRARLTQ
>T.thermophila_XP_003661000.1       
WTYKEDNGDRVAHMVAVYDKCPEAYFSILILKAGCAFVALDPTAPRAFIDSGALITSAGPPPLRREDVCYCLYTSGTTGT
PKGCEITHDNAQQWQANRQHFVLEQYSWSVGITLVAAPDLISRLEITITPSLARLLRPRGVFITGEALKQIYNFYGPTEA
TIGVTAFPRVPARSGRQNVYVKGELCVSGRVGGYLYRTGDVLHFDFLGRADDQVKLRGQRLEIGEINHAIVAVVRSEVSF
IATAVRDACRSKLPAYMVIPLNNKAELRQLRQ
